# Supplementary material for: Identification and Pathogenicity Evaluation of a Novel Reassortant Infectious Bursal Disease Virus (Genotype A2dB3)
Source: Viruses. 2021 Aug 25;13(9):1682. doi: 10.3390/v13091682 (PMC8472943; doi:10.3390/v13091682)
Supplement: Supplementary file 1 [file viruses-13-01682-s001.zip]

Archive with 3 entries (2 files):
- viruses-1302792-supplementary/
- viruses-1302792-supplementary/Supplementary Figure S1.pdf
- viruses-1302792-supplementary/Supplementary Tables.pdf
